# Supplementary material for: The Evaluation of SHAPE-MaP RNA Structure Probing Protocols Reveals a Novel Role of Mn2+ in the Detection of 2′-OH Adducts
Source: Int J Mol Sci. 2023 Apr 26;24(9):7890. doi: 10.3390/ijms24097890 (PMC10178110; doi:10.3390/ijms24097890)
Supplement: Supplementary file 1 [file ijms-24-07890-s001.zip]

Archive with 1 entries (1 files):
- ijms-2294444-supplementary.pdf
